# Supplementary material for: A traditional botanical formula attenuates acute pharyngitis in mice through anti-inflammatory and anti-staphylococcal activities
Source: Front Microbiol. 2026 May 22;17:1841770. doi: 10.3389/fmicb.2026.1841770 (PMC13236933; doi:10.3389/fmicb.2026.1841770)
Supplement: Supplementary file 2 [file Data_Sheet_2.xlsx]

## Sheet: analysis results
	The analysis results of the total daily water intake of mice:
			Day 1		Day 2		Day 3		Day 4		Day 5		Day 6		Day 7
	Gropups	Sample size	Average value (mL)	SD	Average value (mL)	SD	Average value (mL)	SD	Average value (mL)	SD	Average value (mL)	SD	Average value (mL)	SD	Average value (mL)	SD
	WT	5	9.2	0.45	10	0.63	9.8	1.79	9.56	1.29	9.5	0.71	8.9	0.89	8.96	0.91
	AP	5	11.4	1.52	12	2.55	12.4	2.61	12.6	1.34	13.8	1.1	13.2	1.64	14	1.22
	AP-L	5	10.7	0.84	12.4	1.34	12.92	2.32	13.6	1.67	13.48	0.45	11.9	0.55	10.32	0.63
	AP-M	5	10.4	0.55	11.1	0.82	10.88	0.87	10.6	1	10.1	0.55	9.8	0.71	9.1	0.22
	AP-H	5	8.8	0.84	9.44	2.04	10.58	1.07	10.2	0.84	10.14	0.89	9.7	0.71	8.9	0.74
	ANOVA：		F(4, 20) = 8.84,p = 0.00027		F(4, 20) = 6.97,p = 0.0011		F(4, 20) = 4.76,p = 0.0070		F(4, 20) = 8.55,p = 0.00034		F(4, 20) = 15.64，p = 4.8×10⁻⁶		F(4, 20) = 14.17，p = 1.3×10⁻⁵		F(4, 20)=35.48，p < 0.001
	Tukey post hoc（vs. the AP group）：		AP‑L vs. AP：p = 0.38 (n.s.); AP‑M vs. AP：p = 0.18 (n.s.) AP‑H vs. AP：p = 0.0014 (**)		AP‑L vs. AP：p = 0.95 (n.s.); AP‑M vs. AP：p = 0.49 (n.s.); AP‑H vs. AP：p = 0.008 (**)		AP‑L vs. AP：p = 0.88 (n.s.) AP‑M vs. AP：p = 0.88 (n.s.) AP‑H vs. AP：p = 0.26 (n.s.)		AP‑L vs. AP：p = 0.57 (n.s.); AP‑M vs. AP：p = 0.06 (n.s.); AP‑H vs. AP：p = 0.02 (*)		AP‑L vs. AP：p = 0.999 (n.s.); AP‑M vs. AP：p = 0.0002 (***); AP‑H vs. AP：p = 0.0004 (***)		AP‑L vs. AP：p = 0.31 (n.s.); AP‑M vs. AP：p = 0.0005 (***); AP‑H vs. AP：p = 0.0002 (***)		AP‑L vs. AP：p =0.0005 (***); AP‑M vs. AP：p = 0.00-21 (***); AP‑H vs. AP：p = 1.5×10⁻⁶ (***)
	The number of scratching actions of mice in 10 minutes:
			Day 1		Day 3		Day 5		Day 7		Day 9		Day 11		Day 13
	Gropups	Sample size	Average value (mL)	SD	Average value (mL)	SD	Average value (mL)	SD	Average value (mL)	SD	Average value (mL)	SD	Average value (mL)	SD	Average value (mL)	SD
	WT	5	4.4	1.52	3	1.41	2.2	0.84	2	1.41	3	1.58	2.8	1.3	2	1.41
	AP	5	11	2.24	7	3.67	8.6	4.04	9.2	4.21	10	2.12	10.6	3.85	11	2.92
	AP-L	5	10	1.58	5.8	1.64	8.6	4.16	7.2	2.28	6.2	1.3	6.8	1.48	7.4	1.34
	AP-M	5	3.6	2.61	5.2	1.92	5.8	3.56	7	1.58	5.18	3.03	4.88	3.27	5.2	2.05
	AP-H	5	3.2	1.3	4.2	1.3	7.6	1.14	5.6	1.14	3.8	1.3	3	1.58	2.6	0.89
	ANOVA：		F(4, 20) = 14.91，p = 4.8×10⁻⁶		F(4, 20) = 6.97,p = 0.0011		F(4, 20) = 2.70,p = 0.06		F(4, 20) = 4.96,p = 0.0057		F(4, 20) = 8.18，p = 0.00045		F(4, 20) = 4.89,p = 0.0062		F(4, 20) = 16.37,p = 3.1×10⁻⁶
	Tukey post hoc（vs. the AP group）：		AP‑L vs. AP：p = 0.64 (n.s.) AP‑M vs. AP：p = 7.3×10⁻⁵ (***) AP‑H vs. AP：p = 1.1×10⁻⁵ (***)		AP‑L vs. AP：p = 0.95 (n.s.); AP‑M vs. AP：p = 0.49 (n.s.); AP‑H vs. AP：p = 0.008 (**)		AP‑L vs. AP：p = 1.00 (n.s.); AP‑M vs. AP：p = 0.42 (n.s.); AP‑H vs. AP：p = 0.96 (n.s.)		AP‑L vs. AP：p = 0.55 (n.s.); AP‑M vs. AP：p = 0.46 (n.s.); AP‑H vs. AP：p = 0.12 (n.s.)		AP‑L vs. AP：p = 0.024 (*); AP‑M vs. AP：p = 0.002 (***); AP‑H vs. AP：p = 0.0004 (***)		AP‑L vs. AP：p = 0.0031 (***.); AP‑M vs. AP：p = 0.0009 (***); AP‑H vs. AP：p = 0.001 (***)		AP‑L vs. AP：p = 0.022 (*); AP‑M vs. AP：p = 0.0004 (***); AP‑H vs. AP：p = 2.7×10⁻⁶ (***)
